# Supplementary material for: Estimating Transcriptome Diversity and Specialization in Capsicum annuum L
Source: Plants (Basel). 2024 Mar 29;13(7):983. doi: 10.3390/plants13070983 (PMC11013594; doi:10.3390/plants13070983)
Supplement: Supplementary file 1 [file plants-13-00983-s001.zip]

Archive with 1 entries (1 files):
- plants-2894157-supplementary.pdf
